# Supplementary material for: Machine Learning-Driven Risk Prediction Models for Posthepatectomy Liver Failure: A Narrative Review
Source: Medicina (Kaunas). 2026 Jan 23;62(2):237. doi: 10.3390/medicina62020237 (PMC12942370; doi:10.3390/medicina62020237)
Supplement: Supplementary file 1 [file medicina-62-00237-s001.zip]

Archive with 1 entries (1 files):
- medicina-4083142-supplementary.pdf
